# Supplementary material for: Raman Fingerprint of Interlayer Coupling in 2D TMDCs
Source: Nanomaterials (Basel). 2022 Nov 9;12(22):3949. doi: 10.3390/nano12223949 (PMC9697269; doi:10.3390/nano12223949)
Supplement: Supplementary file 1 [file nanomaterials-12-03949-s001.zip]

Archive with 1 entries (1 files):
- nanomaterials-2011669-supplementary.pdf
